# Supplementary material for: Sulforaphane Inhibits IL-1β-Induced IL-6 by Suppressing ROS Production, AP-1, and STAT3 in Colorectal Cancer HT-29 Cells
Source: Antioxidants (Basel). 2024 Mar 28;13(4):406. doi: 10.3390/antiox13040406 (PMC11047376; doi:10.3390/antiox13040406)
Supplement: Supplementary file 1 [file antioxidants-13-00406-s001.zip]

Archive with 1 entries (1 files):
- antioxidants-2886352-supplementary.pdf
